# Supplementary material for: Expression analysis of NF-ƙB-related long non-coding RNAs in bipolar disorder
Source: Sci Rep. 2022 Dec 3;12:20941. doi: 10.1038/s41598-022-25670-9 (PMC9719507; doi:10.1038/s41598-022-25670-9)
Supplement: Supplementary file 1 — Supplementary Information. [file 41598_2022_25670_MOESM1_ESM.xlsx]

## Sheet: CASE
samples	B2M CT	B2M AMP	ANRIL CT	ANRIL AMP	ADINR CT	ADINR AMP	H19 CT	H19 AMP	NKILA CT	NKILA AMP	HNF1-AS1 CT	HNF1-AS1 AMP	sex	Age	age at onset	disease duration
1	16.2994	1.90285	28.1047	1.89928	31.4089	1.87095	31.7146	1.87935	25.983	1.78682	32.6756	1.79988	F	35	32	3
2	16.1808	1.90285	29.5919	1.89928	32.6024	1.87095	31.4787	1.87935	30.0849	1.78682	36.9166	1.79988	F	50	41	9
3	16.114	1.90285	31.1374	1.89928	33.3288	1.87095	35.5818	1.87935	30.822	1.78682	38.7843	1.79988	F	37	35	2
4	16.4248	1.90285	29.8596	1.89928	32.124	1.87095	32.6261	1.87935	28.3986	1.88458	38.1301	1.79988	F	35	33	2
5	17.063	1.90285	30.6441	1.89928	32.5985	1.87095	34.2521	1.87935	29.2603	1.88458	37.3673	1.79988	F	25	21	4
6	18.3121	1.90285	28.6722	1.89928	32.7884	1.87095	31.9194	1.87935	30.1449	1.88458	41.212	1.79988	F	28	26	2
7	17.1511	1.90285	29.501	1.89928	34.5588	1.87095	31.5503	1.87935	30.1321	1.88458	36.757	1.79988	F	30	29	1
8	20.4328	1.90285	30.8236	1.89928	33.1064	1.87095	33.798	1.87935	29.6538	1.88458	33.712	1.79988	F	26	23	3
9	21.9148	1.90285	33.7342	1.89928	34.2956	1.87095	31.6169	1.87935	30.0753	1.88458	35.9172	1.79988	F	28	25	3
10	25.7451	1.90285	30.5782	1.89928	31.1205	1.87095	32.3242	1.87935	30.8186	1.88458	31.6394	1.79988	F	34	31	3
11	22.1325	1.90285	31.4533	1.89928	34.2986	1.87095	31.429	1.87935	23.648	1.88458	36.1146	1.84098	F	42	36	6
12	20.7959	1.90285	32.6126	1.89928	32.2925	1.87095	31.5449	1.87935	23.3107	1.88458	33.6341	1.79988	F	28	27	1
13	18.9425	1.90285	29.9848	1.89928	32.6339	1.87095	31.7786	1.87935	26.9424	1.88458	37.3172	1.84098	F	27	26	1
14	18.7367	1.90285	30.063	1.89928	32.604	1.87095	31.7329	1.87935	27.6019	1.88458	39.5669	1.79988	F	18	16	2
15	19.5485	1.90285	29.9908	1.89928	36.2465	1.87095	32.5171	1.87935	30.5245	1.88458	36.3679	1.79988	F	35	34	1
16	20.893	1.90285	32.318	1.89928	32.17	1.87095	33.2154	1.87935	25.6917	1.88458	36.4688	1.84098	M	36	34	2
17	22.1723	1.90285	32.4227	1.89928	32.9666	1.87095	32.0967	1.87935	26.319	1.88458	35.315	1.84098	M	35	30	5
18	19.5333	1.90285	34.6311	1.89928	32.3938	1.87095	32.878	1.87935	30.8613	1.88458	41.0988	1.84098	M	47	39	8
19	21.0892	1.90285	34.2348	1.89928	36.2875	1.87095	32.2165	1.87935	34.8495	1.88458	37.778	1.84098	M	56	48	8
20	20.5044	1.90285	33.022	1.89928	32.9604	1.87095	33.0355	1.87935	23.7893	1.88458	41.7091	1.84098	M	31	29	2
21	18.8458	1.90285	33.4763	1.89928	32.1001	1.87095	33.0022	1.87935	26.4502	1.88458	36.1496	1.84098	M	43	40	3
22	20.7753	1.90285	31.2032	1.89928	34.9516	1.87095	31.8176	1.87935	30.425	1.88458	38	1.79988	M	26	21	5
23	18.4748	1.90285	32.4668	1.89928	34.8023	1.87095	32.0538	1.87935	25.6425	1.88458	35.4666	1.79988	M	45	40	5
24	19.365	1.89665	32.0291	1.89928	32.1233	1.87095	33.5324	1.87935	26.1663	1.88458	36.9425	1.84098	M	54	46	8
25	21.1915	1.89665	30.5147	1.89928	35.9729	1.87095	33.286	1.87935	26.1804	1.88458	36.8662	1.79988	M	34	32	2
26	21.3897	1.89665	30.2301	1.89928	32.4556	1.87095	32.3694	1.87935	24.3846	1.88458	36.5476	1.79988	M	40	38	2
27	20.0833	1.89665	31.1363	1.89928	31.8278	1.87095	32.0817	1.87935	22.8856	1.88458	33.7901	1.79988	M	40	36	4
28	21.6118	1.89665	29.4295	1.89928	35.2329	1.87095	32.712	1.87935	25.6305	1.88458	34.3007	1.79988	M	44	36	8
29	18.5789	1.89665	33.1652	1.89928	32.4654	1.87095	33.6651	1.87935	28.9951	1.88458	34.1351	1.79988	M	37	32	5
30	20.7047	1.89665	31.8657	1.89928	32.1114	1.87095	33.1328	1.87935	29.5576	1.88458	36.4553	1.79988	M	43	39	4
31	21.4305	1.89665	30.3801	1.89928	33.955	1.87095	35.638	1.87935	25.014	1.88458	36.0606	1.79988	M	42	39	3
32	20.8777	1.89665	32.2736	1.89928	35.0921	1.87095	33.4196	1.87935	27.5928	1.88458	27.3086	1.79988	M	43	36	7
33	20.9557	1.89665	31.7458	1.89928	34.454	1.87095	35.1997	1.87935	31.1417	1.88458	31.6977	1.79988	M	28	26	2
34	21.81	1.89665	29.6728	1.89928	34.9452	1.87095	34.1539	1.87935	26.3214	1.88458	34.7384	1.79988	M	30	26	4
35	19.4479	1.89665	30.0964	1.89928	33.2067	1.87095	31.0277	1.87935	29.1766	1.88458	37.0952	1.84098	M	36	26	10
36	18.7836	1.89665	30.7983	1.89928	33.8572	1.87095	33.2351	1.87935	28.6717	1.88458	36.6068	1.79988	M	38	34	4
37	20.0497	1.89665	30.8301	1.89928	32.144	1.87095	33.3198	1.87935	28.3831	1.88458	36.4054	1.84098	M	56	42	14
38	19.0091	1.89665	31.1067	1.89928	32.2987	1.87095	31.8977	1.87935	27.0508	1.88458	41.3222	1.84098	M	32	30	2
39	20.0324	1.89665	29.4826	1.89928	32.225	1.87095	35.7806	1.87935	29.2228	1.88458			M	51	48	3
40	20.0639	1.89665	27.3982	1.89928	33.3354	1.87095	35.7237	1.87935	29.6719	1.88458			M	48	46	2
41	18.7722	1.89665	28.0227	1.89928	32.2218	1.87095	33.7843	1.87935	32.0084	1.88458			M	32	29	3
42	21.1399	1.89665	31.8361	1.89928	29.8148	1.87095	32.6944	1.87935	27.0075	1.88458			M	27	26	1
43	17.2381	1.89665	31.149	1.89928	29.0301	1.87095	31.5504	1.87935	26.6558	1.88458			M	17	15	2
44	17.5256	1.89665	30.3836	1.89928	34.4242	1.87095	35.7349	1.87935	25.6077	1.88458			M	26	23	3
45	15.5158	1.89665	30.5472	1.89928	31.2873	1.87095	31.587	1.87935	27.0902	1.88458			M	43	40	3
46	16.3809	1.89665	26.9775	1.85195	32.9176	1.87095	31.9827	1.87935	26.6367	1.88458			M	48	45	3
47	17.2589	1.89665	25.2163	1.85195	32.8866	1.87095	31.6653	1.87935	30.2161	1.88458			M	34	30	4
48	18.3924	1.89665	24.7754	1.85195	30.4623	1.86996	30.4204	1.85597	25.078	1.88458			M	24	21	3
49	16.8003	1.89665			31.145	1.86996	31.6367	1.85597	25.1263	1.88458			M	43	40	3
50	16.3888	1.89665			29.3974	1.86996	31.1219	1.85597					M	38	35	3

## Sheet: Control
samples	B2M CT	B2M AMP	ANRIL CT	ANRIL AMP	ADINR CT	ADINR AMP	H19 CT	H19 AMP	NKILA CT	NKILA AMP	HNF1A-AS1 CT	HNF1A-AS1 AMP	sex	age
	26.09	1.97	33.67	1.94	35.43	1.91	33.65	1.94	30.4	1.95	32.8	1.92	F	43
	19.75	1.99	28.82	1.94	32.2	1.91	33.54	1.94	29.9	1.95	32.29	1.92	F	32
	19.56	1.99	26.66	1.94	28.99	1.91	33.82	1.94	26.83	1.95	29	1.92	F	42
	20.99	1.99	29.82	1.94	34.22	1.91	33.96	1.94	31.51	1.95	31.47	1.92	F	17
	31.78	1.99	30.2	1.94	33.6	1.91	33.28	1.94	31.75	1.95	34.09	1.92	F	45
	20.27	1.99	30.87	1.94	35.57	1.91	34.4	1.94	36	1.95	34.3	1.92	F	31
	19.02	1.99	25.84	1.94	28.07	1.91	33.25	1.94	26.99	1.95	27.26	1.92	F	29
	20.16	1.99	31.96	1.94	33.91	1.91	34.47	1.94	34.49	1.95	32.53	1.92	F	29
	18.59	1.99	31.08	1.94	34.68	1.91	36.13	1.94	33.43	1.95	33.8	1.92	F	32
	20.97	1.99	27.95	1.94	29.65	1.91	32.99	1.94	27.95	1.95	28	1.92	F	27
	19.48	1.99	31.47	1.94	35.45	1.91	32.17	1.94	34.61	1.95	35.21	1.92	F	37
	23.88	1.99	33.24	1.94	29.8	1.91	34.08	1.94	32.8	1.95	34.8	1.92	F	29
	19.42	1.99	32.8	1.94	35.25	1.91	32.56	1.94	34.8	1.95	34.14	1.92	F	46
	19.91	1.99	32.6	1.94	26.69	1.91	31.72	1.94	25.04	1.95	23.83	1.92	F	34
	27.51	1.99	25.57	1.94	28.87	1.91	33.89	1.94	26.47	1.95	25.41	1.92	F	44
	22.06	1.99	28.87	1.94	31.07	1.91	32.98	1.94	29.25	1.95	30.16	1.92	M	46
	23.78	1.99	27.58	1.94	29.94	1.91	35.09	1.94	28.17	1.95	28.25	1.92	M	20
	20.42	1.99	31.57	1.94	35.28	1.91	32.9	1.94	32.26	1.95	32.26	1.92	M	42
	26.88	1.99	32.89	1.94	34.06	1.91	33.64	1.94	32.6	1.95	32.8	1.92	M	22
	19.95	1.99	30.61	1.94	32.8	1.91	33.23	1.94	34.16	1.95	31.78	1.92	M	21
	24.12	1.99	31.06	1.94	32.24	1.91	33.99	1.94	31.99	1.95	31.62	1.92	M	46
	20.53	1.99	32.76	1.94	34.36	1.91	32.61	1.94	32.71	1.95	32.27	1.92	M	14
	20.61	1.99	35.69	1.94	36.76	1.91	34.53	1.94	32.1	1.95	31.7	1.92	M	35
	20.01	1.99	30.8	1.94	33.78	1.91	34.79	1.94	34.99	1.95	37.09	1.92	M	32
	21.06	1.99	33.52	1.94	36.02	1.91	36.51	1.94	31.7	1.95	32.9	1.92	M	52
	34.41	1.97	32.7	1.94	34.9	1.91	33.89	1.94	34.09	1.95	33.8	1.92	M	30
	20.78	1.99	32.16	1.94	35.71	1.91	32.32	1.94	32.8	1.95	32.65	1.92	M	35
	21.37	1.99	31.69	1.94	33.6	1.91	33.96	1.94	33.95	1.95	33.63	1.92	M	31
	20.6	1.99	30.15	1.94	35.27	1.91	34.64	1.94	34.21	1.95	29.8	1.92	M	21
	19.54	1.99	32.43	1.94	33.43	1.91	33.45	1.94	33.9	1.95	29.6	1.92	M	25
	26.17	1.97	33.89	1.94	33	1.91	33.9	1.94	32.89	1.95	30.76	1.92	M	29
	26.63	1.97	33.78	1.94	35.86	1.91	33.7	1.94	33.6	1.95	30.56	1.92	M	28
	20.53	1.97	30.3	1.94	35.91	1.91	33.48	1.94	34.65	1.95	31.87	1.92	M	24
	19.94	1.97	30.45	1.94	34.91	1.91	33.41	1.94	33.8	1.95	30.63	1.92	M	44
	20.95	1.97	31.21	1.94	35.46	1.91	34.35	1.94	33.98	1.95	31.85	1.92	M	34
	16.09	1.97	26.18	1.94	29.59	1.91	32.86	1.94	25.82	1.95	28.92	1.92	M	32
	20.87	1.97	31.76	1.94	33.87	1.91	33.67	1.94	33.09	1.95	36.89	1.92	M	34
	22.68	1.97	32.8	1.94	36.11	1.91	34.06	1.94	31.29	1.95	32.87	1.92	M	46
	24.94	1.97	33.87	1.94	34.45	1.91	36.98	1.94	31.8	1.95	31.89	1.92	M	35
	27.61	1.97	33.68	1.94	35.23	1.91	33.65	1.94	32.6	1.95	31.76	1.92	M	45
	21.85	1.97	33.7	1.94	35.12	1.91	33.671	1.94	31,87	1.95	32.7	1.92	M	27
	22.48	1.97	32.72	1.94	35.16	1.91	34.53	1.94	33.46	1.95	34.37	1.92	M	27
	20.33	1.97	30.55	1.94	34.88	1.91	35.02	1.94	34.11	1.95	34.39	1.92	M	38
	25.05	1.97	24.38	1.94	29.55	1.91	35.42	1.94	27.07	1.95	26.42	1.92	M	42
	23.9	1.97	33.01	2	35.67	1.91	35.42	1.94	29.8	1.95	29.8	1.98	M	29
	22.42	1.97	32.45	2	36.95	1.91	35.25	1.94	31.8	1.95	30.78	1.98	M	36
	21.97	1.97	37.04	2	36.9	1.91	35.47	1.94	34.45	1.95	31.67	1.98	M	35
	24.92	1.97	33.17	2	35.8	1.91	35.8	1.94	28.96	1.95	30.98	1.98	M	40
	25.55	1.97	25.21	2	28.84	1.91	34.9	1.94	28.67	2	29.47	1.98	M	38
	18.14	1.99	29.6	2	32.76	1.91	32.61	1.94	34.33	2	34.94	1.98	M	29
